# Supplementary material for: A homozygous mutation in the stem II domain of RNU4ATAC causes typical Roifman syndrome
Source: NPJ Genom Med. 2017 Jul 10;2:23. doi: 10.1038/s41525-017-0024-5 (PMC5677950; doi:10.1038/s41525-017-0024-5)
Supplement: Supplementary file 4 — Supplementary Table 1 [file 41525_2017_24_MOESM4_ESM.xlsx]

## Sheet: Sheet1
		Analysis: Hom_RS-Hom_NC1, NC2						Analysis: Hom_RS-HetC2,HetC1
GeneName	EGID	log2ratio RS/CT	P-value	BH-FDR	RPKM Hom_RS	RPKM NC1	RPKM NC2	log2ratio RS/CT	P-value	BH-FDR	RPKM Hom_RS	RPKM HetC2	RPKM HetC1
RNU11	26824	5.77598	1.41975e-12	5.30886e-10	58.1076	0.765226	1.3019	4.2252	6.86292e-18	1.85547e-15	57.6907	2.06006	4.0592
RNU12	267010	6.40051	1.08907e-11	3.56331e-09	31.9222	0.462217	0.235915	6.40152	1.06637e-20	4.18043e-18	31.6932	0.233312	0.459724
RNU4ATAC	100151683	5.73567	1.40602e-25	1.10408e-22	236.455	3.97329	4.8671	4.55826	3.74506e-34	8.38947e-31	234.759	12.5683	7.37681
